# Supplementary material for: Increased spontaneous physical activity in female MEST-deficient mice protects against diet-induced obesity
Source: Front Endocrinol (Lausanne). 2025 Oct 29;16:1680158. doi: 10.3389/fendo.2025.1680158 (PMC12609188; doi:10.3389/fendo.2025.1680158)
Supplement: Supplementary file 11 [file Table4.xlsx]

## Sheet: DEGs_WT > pKO
Gene	padj	mean WT	mean pKO	FC; WT>pKO
Ahi1	2.0882e-13	6524.7	4694.32	1.38991
Hap1	3.42254e-12	3301.33	2304.97	1.43227
Magel2	6.43439e-11	254.585	140.865	1.8073
Fxyd6	3.66591e-10	1793.05	1301.28	1.37791
Baiap3	9.90409e-10	1709.35	1178.74	1.45015
Ndn	1.1967e-08	4281.12	3150.49	1.35887
Usp11	7.85327e-08	1129.25	846.494	1.33403
Zcchc12	1.18221e-07	2128.22	1683.2	1.26439
Gabrq	1.35843e-07	207.089	123.402	1.67816
Cadm1	4.97707e-07	2275.62	1827.17	1.24544
Ecel1	5.95479e-07	782.97	560.911	1.39589
Cartpt	9.12037e-07	680.057	496.113	1.37077
Scg2	1.11319e-06	6617.5	5224.43	1.26665
Itih3	1.35881e-06	1121.07	838.179	1.3375
Pcdh17	1.55397e-06	2804.27	2254.98	1.24359
Mest	2.02287e-06	69.7747	29.132	2.39512
Otp	2.5288e-06	208.432	123.052	1.69385
Nap1l5	4.00134e-06	7051.91	5846.93	1.20609
Gpx3	5.50388e-06	1146.28	809.531	1.41598
6330403K07Rik	6.96804e-06	3183.97	2501.4	1.27288
Arhgap36	1.04376e-05	173.358	102.542	1.6906
Usp27x	1.05323e-05	184.784	122.037	1.51416
Nnat	1.29528e-05	6247.47	4969.67	1.25712
Celf6	1.31388e-05	859.43	666.837	1.28882
Gda	1.43345e-05	805.315	594.391	1.35486
Gprasp2	1.54921e-05	3619.7	2982.25	1.21375
Gpr101	1.69384e-05	299.74	209.965	1.42757
Peg3	1.70626e-05	6790.39	5731.44	1.18476
Minar2	2.26251e-05	1623.73	1282.07	1.26649
Wdr6	2.38259e-05	2384.03	1885.25	1.26457
AW551984	2.40423e-05	625.201	459.97	1.35922
Oxt	3.14441e-05	5317.44	3448.66	1.54189
Irs4	3.57647e-05	424.398	289.738	1.46476
Gaa	3.6991e-05	1789.98	1437.3	1.24538
Cnr1	4.11713e-05	232.674	161.384	1.44174
Gad2	4.33796e-05	1429.84	1089.68	1.31217
Mrap2	4.61281e-05	342.873	244.051	1.40493
Ngb	6.60617e-05	396.307	287.491	1.3785
Sytl4	6.72061e-05	104.049	58.1804	1.78839
Pgrmc1	9.63259e-05	857.514	661.799	1.29573
C2cd4c	0.0001096	110.713	63.7591	1.73643
Tmem130	0.000110031	4188.7	3489.25	1.20046
Ctxn1	0.000118282	595.52	464.679	1.28157
Impact	0.000126192	3052.12	2597.38	1.17508
Rab3b	0.000131363	321.1	233.131	1.37734
Pnck	0.000131363	1421.4	1116.48	1.27311
Pak3	0.00013781	1804.98	1510.25	1.19515
Lrrc23	0.000216504	95.9922	51.8269	1.85217
Penk	0.000228219	583.177	430.616	1.35429
Ntrk3	0.000228219	587.964	458.705	1.28179
Mmp17	0.000228306	191.1	134.32	1.42272
Prmt2	0.000269528	1258.33	1056.18	1.1914
Ccdc153	0.000345357	122.777	80.7495	1.52047
Dlx2	0.000355323	95.6305	53.4077	1.79058
Tac1	0.000369125	577.022	431.562	1.33706
Resp18	0.000397116	1869.7	1530	1.22203
Slc1a3	0.000440142	3367.58	2968.66	1.13438
Gck	0.000485571	79.5951	43.5694	1.82686
Asb4	0.000617685	256.24	176.198	1.45427
Isl1	0.000665269	169.224	111.798	1.51365
Mdn1	0.000665269	620.391	482.927	1.28465
Dync2h1	0.000714947	512.244	406.718	1.25946
Pcdh19	0.000718182	819.872	650.371	1.26062
Pnma8b	0.000785868	5789.96	4929.12	1.17464
Scn9a	0.000874696	272.004	206.102	1.31976
Rasgrf2	0.0008995	1163.58	958.489	1.21397
Ets2	0.000900104	474.102	368.77	1.28563
Lrrc4c	0.000927696	473.883	357.925	1.32397
Pkia	0.00101553	1023.93	835.194	1.22598
Vstm2l	0.00101722	624.028	507.832	1.22881
Gprasp1	0.0010193	5498.69	4812.15	1.14267
C1ql2	0.00111473	189.209	132.307	1.43007
Smyd3	0.00114395	363.812	284.217	1.28005
Serpina3n	0.00114409	138.746	87.9699	1.57719
Rps2	0.00121768	710.303	576.148	1.23285
Atp2b4	0.00124527	672.108	523.759	1.28324
Enkur	0.00128009	87.795	53.9983	1.62589
Kcnh1	0.00139946	199.17	138.461	1.43846
Dcx	0.00148716	166.979	118.262	1.41195
Plcxd3	0.00156042	321.689	242.671	1.32562
Bex1	0.00156042	1091.68	937.683	1.16423
Junb	0.00157538	151.648	94.885	1.59823
Gal	0.00164702	196.363	131.315	1.49536
Prkacb	0.00169879	2998.03	2558.59	1.17175
Fnbp1l	0.00171269	416.509	334.121	1.24658
Nrsn2	0.00173022	2465.21	2083.73	1.18307
Pde1a	0.00175702	373.132	292.012	1.2778
Vstm2a	0.00175702	464.413	373.642	1.24294
Arhgap6	0.00184083	173.9	119.333	1.45727
Pkd1	0.00197561	254.031	186.08	1.36517
Ppp1r17	0.00197852	52.8813	28.9912	1.82405
Sgsm1	0.00213893	1042.28	843.37	1.23585
Tspyl2	0.00220444	791.575	658.268	1.20251
Cygb	0.00222771	1245.17	1029.17	1.20987
Cacna1e	0.00227842	562.538	446.195	1.26074
Ncam1	0.0023292	7444.98	6295.72	1.18255
Trp53i11	0.00248901	285.347	217.273	1.31331
Lypd1	0.00275495	461.366	367.448	1.25559
Fndc9	0.00299376	85.2873	50.1943	1.69914
Rpl3	0.00308736	2793.04	2379.47	1.17381
Nrp2	0.00325347	339.379	265.653	1.27753
Snhg11	0.00325347	13530.2	11519.8	1.17451
Dlgap2	0.0033079	99.1155	65.3479	1.51674
Tmem255a	0.00331601	357.685	277.285	1.28996
Gria1	0.00332691	2577.47	2292.83	1.12414
Rftn1	0.00361276	119.475	80.8892	1.47702
Arl4a	0.003712	249.772	194.432	1.28462
Ly6h	0.00405996	1157.61	915.295	1.26474
Fam183b	0.0042316	107.965	69.965	1.54313
Pnma2	0.00434752	637.171	526.634	1.20989
Hexim2	0.0043951	159.224	109.906	1.44873
Trh	0.00451457	193.079	135.731	1.42251
Rpl22l1	0.00456154	834.535	698.037	1.19555
Afdn	0.00475936	489.491	395.108	1.23888
Nptx1	0.00495369	413.355	316.434	1.30629
Tsr2	0.00501557	434.82	351.287	1.23779
Gfra2	0.00509966	395.136	312.216	1.26559
Nfkbia	0.00519614	660.917	544.155	1.21458
Ptpro	0.00537908	271.767	202.979	1.33889
Caly	0.00541225	1889.66	1622.88	1.16438
Zfp575	0.00562056	117.365	79.2319	1.48128
Vat1l	0.00573996	996.895	811.393	1.22862
Rsph9	0.00574179	142.897	100.157	1.42673
Alcam	0.00580853	1317.64	1112.17	1.18474
Dgkk	0.00585336	262.348	204.77	1.28118
Slc32a1	0.00596062	827.635	685.372	1.20757
Cadps2	0.00599006	220.338	170.378	1.29323
Rab27b	0.00612302	410.935	325.623	1.262
Kcnip1	0.00617064	370.083	304.572	1.21509
Marcks	0.00621827	2175.86	1835.15	1.18566
Rwdd2a	0.0063511	394.367	318.8	1.23704
Tmem91	0.00655562	421.892	335.799	1.25638
Cckar	0.00674128	108.785	71.1541	1.52886
Tppp3	0.00687633	906.051	760.203	1.19185
Crabp1	0.00723312	76.8527	48.9619	1.56964
Dab1	0.00746886	291.843	219.677	1.32851
Rab9b	0.00755666	335.965	259.187	1.29622
Tm2d3	0.00799691	957.539	833.008	1.14949
Ankrd10	0.00820332	278.498	222.256	1.25305
Ppp1r9a	0.00823522	1361.3	1178.71	1.15491
Gga2	0.00826782	194.573	148.933	1.30645
Erp29	0.00855956	976.353	849.596	1.1492
Dbi	0.00863877	3517.68	3074.85	1.14402
Rps6ka6	0.00919132	64.2169	41.292	1.55519
Fhad1	0.00929122	190.486	137.277	1.3876
Hrk	0.0099607	309.273	245.418	1.26019
Dzip3	0.0103243	994.555	840.547	1.18322
Atp8a1	0.0104241	1084.86	941.685	1.15204
Unc5a	0.0104995	181.812	133.908	1.35774
Hpcal1	0.0108802	758.036	617.615	1.22736
Fbxo16	0.0114992	63.3403	36.6727	1.72718
Tro	0.0115391	1510.01	1318.4	1.14534
Dlk1	0.0115949	2006.19	1662.11	1.20702
Doc2a	0.0118205	136.813	96.7264	1.41444
Sparc	0.0119649	10636.6	9370.04	1.13517
Plaat1	0.0120063	129.43	96.7072	1.33837
Baiap2	0.0120085	249.698	191.921	1.30105
Rps5	0.0120085	2452.16	2129.8	1.15135
Bex3	0.0120085	1561.49	1373.79	1.13663
Tctn2	0.0120248	95.5982	64.6434	1.47886
Fank1	0.0121772	50.95	31.601	1.61229
Pcdh8	0.0125726	164.568	122.466	1.34379
Syt5	0.0128345	1268.58	1062.02	1.1945
Frmpd3	0.0132989	189.667	143.52	1.32153
Lingo3	0.0134009	117.596	84.9433	1.3844
Iqce	0.0137877	146.194	104.078	1.40467
Ryr2	0.0140531	403.301	327.642	1.23092
Slc39a6	0.0141603	447.169	376.268	1.18843
Cystm1	0.0143967	407.788	333.654	1.22219
Tmem176b	0.0146579	414.239	341.32	1.21364
Pnma3	0.0146592	313.639	254.08	1.23441
Rarres2	0.0146918	147.778	102.648	1.43966
Chodl	0.0151567	155.38	106.893	1.4536
Celf5	0.0151567	749.008	624.24	1.19987
Rpl41	0.0153813	1268.31	1051.5	1.20619
Trpc7	0.0155483	107.712	72.7209	1.48117
Kbtbd11	0.0156296	290.494	232.967	1.24693
Dcaf4	0.0157595	147.77	107.655	1.37262
Otof	0.0157994	123.896	89.7916	1.37982
Arhgap20	0.0160446	379.121	312.994	1.21127
Pou2f2	0.0163212	402.538	313.772	1.2829
Zwint	0.0165269	5087.46	4587.2	1.10906
Amigo2	0.0171792	332.498	266.508	1.24761
Chic1	0.0173739	543.554	449.343	1.20966
Cdh22	0.0176457	212.726	161.921	1.31376
Pmch	0.0177842	3672.31	2715.43	1.35238
Zim1	0.0181134	164.609	121.219	1.35795
Mblac2	0.0182531	229.74	174.351	1.31769
Gad1	0.0187499	965.6	842.327	1.14635
Arfgef3	0.0188309	998.77	865.768	1.15362
Fezf1	0.0190014	71.2742	48.6465	1.46515
Odf2	0.0194391	384.78	309.363	1.24378
Emc8	0.0195324	256.228	206.291	1.24207
Nts	0.0196497	173.954	119.835	1.45162
Rgs10	0.0197578	294.807	236.684	1.24557
Timm8b	0.0208229	767.609	661.194	1.16094
Icam5	0.021491	153.582	109.307	1.40504
Celf4	0.0215015	9947	9148.09	1.08733
Cfap46	0.0231763	64.9207	42.3403	1.53331
Eml5	0.0233702	190.261	148.308	1.28288
Hdac7	0.0236627	279.11	227.667	1.22596
Usp29	0.0236669	2138.29	1847.45	1.15742
Gspt2	0.024156	282.854	231.237	1.22322
Iqgap2	0.0247254	56.6149	36.4108	1.55489
Pdyn	0.0251577	163.768	122.432	1.33762
Oprl1	0.0253217	267.939	221.61	1.20905
S100a6	0.0268679	304.298	222.208	1.36943
Dlx1	0.0271376	212.395	160.835	1.32057
Blcap	0.0271376	1146.26	985.774	1.16281
Tmsb10	0.0274405	527.734	447.225	1.18002
Rpl13	0.027668	2411.9	2168.09	1.11245
Lhfpl4	0.0278	1008.35	881.169	1.14433
Ankrd6	0.0289276	441.945	374.048	1.18152
Timm29	0.0291181	232.058	187.136	1.24006
Tmem106c	0.0292476	213.92	160.627	1.33179
Parm1	0.0293081	368.08	299.446	1.2292
Rpl37	0.0294228	6291.38	5624.96	1.11848
Pkd2	0.0297068	109.75	81.5713	1.34545
Gstm6	0.029724	137.38	96.0865	1.42976
Rpl36a	0.0298704	1666.13	1444.15	1.15371
Dynlrb2	0.0299827	80.506	54.0604	1.48919
Fgfr1	0.0300818	306.122	250.363	1.22271
Zfp687	0.0300866	140.809	104.482	1.34769
Prr36	0.0302492	91.0619	60.7023	1.50014
Ap1s2	0.0307064	1058.76	889.445	1.19035
Cstpp1	0.0311529	432.188	355.616	1.21532
Rcn1	0.0312565	275.721	226.237	1.21873
Dkk3	0.0321698	186.314	144.971	1.28518
Tspyl3	0.0330612	190.207	144.307	1.31807
Peg10	0.0339944	288.18	230.643	1.24946
Zdbf2	0.0339944	640.826	549.533	1.16613
Gse1	0.0341227	233.947	190.58	1.22755
Tmx4	0.0341351	2851.84	2534.43	1.12524
Ptprn	0.0341351	1517.39	1358.35	1.11708
Spint2	0.0348616	180.634	130.563	1.3835
Gabre	0.0348811	94.7809	60.3508	1.5705
Dusp26	0.0349382	850.142	725.125	1.17241
Igsf9	0.0350563	92.4911	59.1068	1.56481
Tusc3	0.035122	643.797	548.231	1.17432
Vwa5b1	0.0352976	133.066	100.314	1.32649
Xpr1	0.0355378	893.282	776.6	1.15025
Golgb1	0.0356064	1315.92	1147.02	1.14726
Doc2b	0.0360813	308.803	253.468	1.21831
Gli1	0.0369665	55.0711	35.0813	1.56981
Fam131a	0.0372738	415.635	354.653	1.17195
Smim29	0.0383474	370.357	307.06	1.20614
Taf1d	0.0383474	369.812	308.288	1.19957
Flot2	0.0383474	488.528	412.053	1.18559
Pld3	0.0383474	1169.78	1000.32	1.1694
Ogfod1	0.0385842	657.342	566.694	1.15996
Crip2	0.0386157	505.56	409.211	1.23545
Polr3gl	0.039259	184.174	144.353	1.27586
Dnajc12	0.0393026	183.132	140.584	1.30265
Tiprl	0.0396779	406.042	342.755	1.18464
Nagk	0.039734	378.682	321.006	1.17967
Gria2	0.0400219	2333.24	2080.02	1.12174
Gadd45g	0.0404422	159.271	122.227	1.30308
Erbb4	0.041572	307.811	252.09	1.22104
Calcr	0.0417058	56.3393	34.9847	1.6104
Dnah1	0.0417527	79.3006	55.9089	1.41839
Rhbdd2	0.0417527	726.346	625.627	1.16099
Entpd6	0.0418854	204.872	157.156	1.30362
Stk32a	0.0419063	58.1937	38.9601	1.49367
Isyna1	0.0424672	353.57	286.643	1.23349
Ubr1	0.0424672	430.791	362.779	1.18747
Pde8b	0.0425601	452.252	373.034	1.21236
Stard7	0.0425601	530.328	446.639	1.18738
Schip1	0.042634	79.2897	54.8119	1.44658
B630019K06Rik	0.042634	590.107	489.802	1.20479
Rpl35a	0.0434679	557.979	465.413	1.19889
Npvf	0.0434744	67.5145	41.2022	1.63861
Scn3a	0.0435716	616.385	530.715	1.16142
Arxes2	0.0436457	695.135	592.605	1.17302
Ccdc82	0.0440762	365.111	308.965	1.18172
Rps27a	0.0450788	1175.25	989.26	1.18801
Crh	0.0456493	143.832	100.09	1.43702
Hdc	0.0456493	299.437	231.681	1.29245
Grhl1	0.0463412	83.5779	60.0663	1.39143
Pam	0.0470833	1226.23	1034.6	1.18522
Slc8a2	0.0473196	551.461	472.831	1.1663
Ccdc112	0.0481947	250.598	205.915	1.217
Pdzrn4	0.0483255	280.285	226.25	1.23883
Slit2	0.0487665	264.389	203.715	1.29784
Vat1	0.0496609	725.735	616.537	1.17711
Nrgn	0.050121	2321.44	1980.03	1.17243
Cdc73	0.0502962	432.36	368.803	1.17233

## Sheet: DEGs_pKO > WT
Gene	padj	mean WT	mean pKO	FC; pKO>WT
Cplx1	3.25756e-19	1050.06	1858.86	1.77024
Trf	2.35787e-16	1307.58	1887.58	1.44357
Sema7a	2.22782e-14	152.261	289.908	1.90401
Atp2b2	2.0882e-13	1348.43	1996.44	1.48056
Fndc5	8.10065e-13	406.827	611.703	1.5036
Slc24a2	8.10065e-13	690.304	1159.21	1.67928
Scrt1	8.2866e-12	212.888	374.668	1.75993
Nefh	8.61518e-12	594.373	963.338	1.62076
Cx3cl1	2.1722e-10	1166.83	1571.17	1.34653
Kcnc3	2.1722e-10	277.238	444.117	1.60193
Rab37	2.1722e-10	26.4368	96.5815	3.6533
Plcb4	3.59464e-10	898.771	1427.99	1.58883
Mbp	3.77709e-10	13361.3	17631	1.31956
Bcas1	4.47036e-10	1335.12	1796.78	1.34578
Pitpnc1	2.8749e-09	1055.18	1493.62	1.4155
Grm1	3.62589e-09	554.329	857.697	1.54727
Atp2a2	5.25437e-09	1678.69	2455.27	1.46261
Mobp	6.56196e-09	3028.28	3946.91	1.30335
Rgs4	7.25867e-09	1084.82	1558	1.43618
Nefl	8.4938e-09	2697.19	3279.92	1.21605
Pcp4	8.4938e-09	862.427	1737.8	2.01501
Kcnab2	9.99126e-09	541.743	808.14	1.49174
Hdac9	1.07764e-08	157.68	261.575	1.6589
Nefm	1.11926e-08	1266.37	1895.93	1.49714
Secisbp2l	1.5149e-08	604.899	843.666	1.39472
Rab6b	1.61654e-08	2846.24	3685.75	1.29495
Osbpl1a	1.62568e-08	670.362	1032.88	1.54078
Stmn4	1.9294e-08	1344.47	1808.69	1.34528
Hcn2	2.35024e-08	604.181	825.343	1.36605
Aldh1a1	2.52304e-08	171.249	310.708	1.81436
Kcnc2	2.54318e-08	266.002	458.279	1.72284
Vav3	3.92506e-08	95.4624	207.703	2.17576
Pcp4l1	4.38682e-08	265.047	461.64	1.74173
Ogfrl1	5.05486e-08	1509.35	2236.26	1.48161
Igf1	6.76387e-08	45.8372	110.271	2.40571
Ttll7	6.90294e-08	1043.37	1408.87	1.35031
Rasd1	1.05231e-07	54.9109	133.579	2.43266
Gjc1	1.33476e-07	42.6076	95.3843	2.23867
Dlgap3	1.33659e-07	392.46	595.101	1.51633
Rgs8	1.35843e-07	326.571	464.78	1.42321
Auts2	1.71413e-07	665.924	915.005	1.37404
Grin2b	2.70638e-07	1242.65	1680.86	1.35264
Elmo1	3.29989e-07	298.951	439.965	1.4717
Septin4	4.93759e-07	958.103	1235.16	1.28917
Sptbn1	5.95479e-07	4662.31	5670.36	1.21621
Mag	6.2297e-07	1354.87	1858.25	1.37153
Nrip3	7.31669e-07	917.449	1651.72	1.80034
Syt1	8.02929e-07	6589.92	8284.48	1.25715
Cdk16	8.85977e-07	514.281	694.845	1.3511
Strbp	9.12037e-07	1902.2	2568.85	1.35046
Patj	9.9131e-07	139.944	239.544	1.71171
Klf9	1.12668e-06	1394.53	1889.48	1.35492
Adrb1	1.12817e-06	118.629	205.603	1.73316
Lrrc7	1.33265e-06	95.8743	166.872	1.74053
Inpp5a	1.35881e-06	316.731	457.517	1.4445
Nacc2	1.46206e-06	903.157	1154.43	1.27822
Inpp5j	1.63934e-06	83.1091	147.64	1.77646
Cldn11	2.10224e-06	685.884	918.148	1.33864
Lrtm2	2.50214e-06	845.228	1251.36	1.4805
Sh3gl2	3.00332e-06	1109.05	1379.64	1.24398
Zdhhc22	3.30385e-06	383.983	602.466	1.56899
Fads6	3.42072e-06	194.327	285.518	1.46926
Adarb1	3.42072e-06	565.438	1029.44	1.82061
Scn8a	3.5444e-06	846.831	1098.83	1.29758
Arhgap32	3.89863e-06	514.458	683.731	1.32903
Acvr1c	3.90084e-06	78.6936	137.612	1.7487
Tubb4a	4.28327e-06	1830.91	2234.06	1.22019
Mgat5b	5.09602e-06	82.6045	145.757	1.76452
Lynx1	5.20995e-06	579.655	766.094	1.32164
Kcnq3	5.20995e-06	434.213	654.929	1.50831
Slc24a3	5.23796e-06	1470.56	1909.17	1.29826
Grin2a	5.71925e-06	206.082	309.992	1.50422
Scn4b	5.79422e-06	60.9324	114.169	1.87371
Amotl1	6.74798e-06	1539.57	2050.56	1.3319
Tiam1	6.96804e-06	173.391	301.087	1.73646
Galnt9	6.99234e-06	218.647	359.216	1.6429
Rassf3	7.69491e-06	117.535	214.407	1.8242
Ccdc136	7.99095e-06	836.808	1203.65	1.43838
Wls	7.99095e-06	181.579	284.045	1.56431
Slc17a7	8.17288e-06	51.3976	218.347	4.24819
Fhdc1	8.82691e-06	40.007	84.6873	2.11681
Kctd17	1.11422e-05	366.325	509.922	1.39199
Reps2	1.20833e-05	281.916	412.114	1.46184
Camk1d	1.31388e-05	391.48	539.138	1.37718
Wnt9a	1.31388e-05	19.4411	52.0013	2.67481
Prr5l	1.38886e-05	91.099	151.001	1.65755
Cnp	1.69263e-05	1591.96	1895.82	1.19087
Mal	1.80394e-05	1091.16	1396.78	1.28009
Scn1a	1.89499e-05	898.82	1191.42	1.32554
Kcna1	1.99165e-05	224.857	339.331	1.5091
Nsmf	2.1779e-05	632.011	1195.18	1.89107
Plekhd1	2.1779e-05	40.7779	85.539	2.09768
Mef2c	2.24655e-05	392.117	571.079	1.4564
Nrn1	2.34684e-05	465.366	626.088	1.34537
Ddah1	2.34684e-05	882.457	1223.56	1.38654
Cadm2	2.40757e-05	976.659	1244.29	1.27403
Gabbr2	2.75608e-05	1912.18	2637.95	1.37955
Kcna2	2.7895e-05	790.967	1011.14	1.27835
Th	2.91466e-05	154.602	236.759	1.53141
Edil3	3.6991e-05	513.577	702.194	1.36726
Chrna4	3.6991e-05	221.941	358.204	1.61396
Rgs7bp	4.35943e-05	1721.17	3226.56	1.87463
Dusp6	4.78066e-05	158.318	231.383	1.46151
Ppp1r9b	4.88617e-05	1320.31	1655.99	1.25424
Pgbd5	5.10534e-05	207.726	304.853	1.46757
Usp2	5.75258e-05	314.029	430.43	1.37067
Bzw1	6.13607e-05	499.349	635.501	1.27266
Syt7	6.13607e-05	1132.67	2028.75	1.79112
Shisal1	6.15775e-05	441.299	642.151	1.45514
Rims1	6.18328e-05	695.181	944.611	1.3588
Enpp2	6.94074e-05	937.67	1169.36	1.24709
Trim59	7.19814e-05	149.065	223.978	1.50255
Vamp1	7.23047e-05	972.921	1184.26	1.21722
Ptk2b	7.23047e-05	164.037	272.451	1.66091
Arap2	7.27906e-05	457.716	604.283	1.32021
Gpd1	7.27906e-05	48.3148	89.8508	1.8597
Clmn	7.33722e-05	961.083	1530.88	1.59287
Rnf152	7.40654e-05	419.105	562.935	1.34318
Zic2	7.88111e-05	73.7627	140.776	1.9085
Kdm7a	8.3063e-05	169.256	240.511	1.42098
Gpr4	8.73135e-05	30.7114	64.4989	2.10016
Plekha7	8.93413e-05	70.0771	112.567	1.60633
Nexn	9.03589e-05	108.339	278.74	2.57286
Ndrg4	9.50727e-05	3146.99	4176.59	1.32717
Igfbp2	9.50727e-05	26.9343	58.0932	2.15685
Ermn	9.63174e-05	479.751	631.902	1.31715
Ret	9.63174e-05	78.869	133.808	1.69659
Medag	0.000102877	62.2791	107.113	1.71989
Dlgap4	0.000107852	1116.59	1456.22	1.30416
Creg1	0.000108818	381.862	528.522	1.38407
Rap1gds1	0.00011288	929.536	1259.7	1.35519
Dlgap1	0.000116688	1655.26	2100.83	1.26918
Nell2	0.000118282	794.054	1050.36	1.32278
Rsrc1	0.000119242	693.011	892.563	1.28795
Napepld	0.000126192	107.635	168.278	1.56341
Dgkz	0.000131363	363.026	482.933	1.3303
Adcy1	0.000133738	250.463	610.321	2.43677
Car2	0.000137542	671.044	840.524	1.25256
Agtpbp1	0.00013781	901.645	1152.76	1.27851
Slc17a6	0.000138908	1615.51	2077.4	1.28591
Fzd10	0.000146785	32.4254	70.0563	2.16054
Sh3bgrl2	0.000162487	91.97	150.508	1.63649
Atp2b1	0.000183184	2663.98	4241.07	1.59201
Apln	0.000183705	114.581	169.25	1.47712
Nr2f1	0.000189638	671.409	895.488	1.33374
Ckb	0.000214948	6097.24	6985.18	1.14563
Nt5dc3	0.000215798	370.537	496.873	1.34095
4921524J17Rik	0.00023178	95.2666	152.482	1.60058
Cntn2	0.00026535	807.063	1012.34	1.25435
Rasgef1b	0.000266729	126.277	189.349	1.49947
Zmat4	0.000281154	247.735	441.895	1.78374
Fscn1	0.000282349	609.292	779.021	1.27857
Cdh6	0.000282905	190.821	268.233	1.40568
Sel1l3	0.000290532	76.2188	124.875	1.63837
Desi1	0.00029366	451.099	569.382	1.26221
Ncdn	0.000300875	2981.56	3765.51	1.26293
Rab3c	0.000306558	3378.52	4247.02	1.25706
Cpne9	0.000306558	126.471	257.848	2.0388
Etv1	0.000310131	184.031	281.554	1.52993
Nfic	0.000313061	838.572	1022.37	1.21918
Snap25	0.000321953	3716.95	4558.41	1.22638
Kcnj9	0.000321953	450.093	616.112	1.36885
Ppm1e	0.000321953	212.057	302.908	1.42843
Foxp2	0.000326011	265.215	397.74	1.49969
Fam168a	0.000327538	1348.1	1639.87	1.21643
Fryl	0.000331957	323.59	456.875	1.41189
Cacnb4	0.000337395	977.399	1282.64	1.3123
Apod	0.000353816	1592.76	1963.28	1.23263
Gabra1	0.000357048	1432.23	1673.8	1.16867
Laptm4b	0.000357048	370.588	470.4	1.26934
Hlf	0.000370716	845.768	1479.04	1.74875
Atp1b1	0.000396736	8657.41	9940.51	1.14821
Cux2	0.000397116	189.764	266.88	1.40638
Prmt8	0.000398995	108.06	173.342	1.60413
Grin2c	0.000432287	119.942	199.239	1.66112
Ndufa10	0.000433593	1008.94	1237.29	1.22632
Atrnl1	0.000440142	124.95	195.92	1.56799
Tanc1	0.0004498	179.933	330.073	1.83442
Kcnj3	0.000466143	309.979	415.387	1.34005
Rnf112	0.000472286	821.002	1025.33	1.24887
Btbd3	0.000490371	396.384	554.368	1.39856
Mmp15	0.000520188	120.473	177.001	1.46922
Socs2	0.000528268	92.2902	140.725	1.52481
Epha4	0.000528268	501.326	837.307	1.67019
Ptpn4	0.00058425	317.821	610.485	1.92084
Zfp385a	0.000587149	205.507	288.427	1.40349
Atp6ap2	0.000643975	1822.54	2171.61	1.19153
Apbb2	0.000667379	330.13	440.43	1.33411
Gabra4	0.000674441	432.876	957.383	2.21168
Pvalb	0.000683073	277.217	527.717	1.90362
Sox10	0.000717034	331.602	426.494	1.28616
Cd47	0.00079711	2068.28	2557.43	1.2365
Gpc1	0.000803256	313.98	425.736	1.35593
Cpne7	0.000814477	333.545	477.076	1.43032
Mgll	0.0008167	407.4	563.606	1.38342
Pdp1	0.000834688	429.79	843.856	1.96341
Camk2n1	0.000838377	11950.6	15069.4	1.26097
Osbpl3	0.000866066	64.6712	104.029	1.60858
Rell2	0.000917439	302.092	379.08	1.25485
Rhou	0.000917439	252.501	332.146	1.31543
Ppp4r4	0.000917439	152.805	212.968	1.39373
Adarb2	0.000917439	54.9116	92.1343	1.67787
Chst8	0.000979943	131.829	191.463	1.45236
Wnt4	0.000985302	77.1272	116.702	1.5131
Anks1b	0.000988662	1334.93	1685.21	1.26239
Prickle1	0.000988662	195.69	266.949	1.36414
Pde4a	0.00101348	479.624	596.832	1.24437
Kif5a	0.00101722	7421.2	8403.65	1.13238
Anxa6	0.00101722	651.956	791.73	1.21439
Setd7	0.00103909	304.558	416.839	1.36867
Ndrg1	0.00104064	573.289	700.726	1.22229
Cck	0.00104064	593.543	1319.58	2.22322
Adamts15	0.00104914	38.0142	72.248	1.90055
Megf9	0.00111473	244.108	352.602	1.44445
Lgi3	0.00113289	508.244	612.045	1.20424
Shank1	0.00113403	1738.9	2074.74	1.19313
Adgra1	0.0011771	369.833	500.859	1.35428
Rgs16	0.00123934	215.922	409.269	1.89545
Lmo7	0.00124889	86.3558	134.321	1.55544
Ccni	0.00125853	549.151	666.526	1.21374
Zyx	0.00125853	68.8114	111.133	1.61504
Lef1	0.00125853	75.3023	201.554	2.67659
Sntb1	0.00127851	28.1212	53.4193	1.89961
Car4	0.00140232	83.5246	127.775	1.52978
Camkk2	0.00142337	456.388	583.07	1.27757
Agfg1	0.0014624	542.273	675.539	1.24575
Cttnbp2	0.00150361	289.85	377.281	1.30164
Ntng1	0.00155974	1011.03	1933.71	1.91261
Tspan14	0.00157445	185.93	249.155	1.34005
Atxn1	0.00157538	444.107	576.441	1.29798
Ypel2	0.00157538	206.807	287.384	1.38962
Kcnc1	0.00163595	1068.39	1242.3	1.16278
Luzp1	0.00164702	426.605	540.025	1.26587
Gnal	0.00170717	774.884	980.564	1.26543
Clstn1	0.00173508	2220.22	2552.27	1.14956
Tbkbp1	0.0017451	272.459	354.513	1.30116
Slc6a3	0.0017451	22.1581	123.891	5.59123
Ldhb	0.00175088	957.412	1162.05	1.21374
Calm1	0.00175702	15179.8	17793	1.17216
Hcn4	0.00178669	256.935	349.283	1.35942
Jup	0.00179177	138.333	196.505	1.42052
Plp1	0.00181139	13764.5	17302.5	1.25704
Hdac5	0.00185999	738.172	870.791	1.17966
Rflnb	0.00186413	154.64	223.489	1.44522
Rgs3	0.00186413	64.7055	106.095	1.63966
Tmem88b	0.0018893	818.046	1062.51	1.29884
Mylk	0.00194865	108.263	152.864	1.41197
Ppm1l	0.00196716	891.55	1122.1	1.25859
Slc43a2	0.0019735	267.3	339.137	1.26875
Lingo1	0.00197561	572.655	759.524	1.32632
Rbms3	0.00197852	486.521	587.586	1.20773
Oxct1	0.00197852	1199.89	1467.16	1.22275
Prkcz	0.00197852	279.452	369.722	1.32303
Dio2	0.0019861	78.1366	131.797	1.68675
Qdpr	0.00210481	1480.35	1773.34	1.19792
Unc5b	0.00210481	328.442	420.253	1.27953
Cdk5r1	0.00213964	1957.15	2433.31	1.24329
Rora	0.00215651	1147.67	2443.95	2.12949
Xylt2	0.00220444	98.1798	145.888	1.48593
Sort1	0.00222771	424.041	514.803	1.21404
Gabrd	0.00227889	29.9886	123.908	4.13183
Dbndd2	0.00232245	501.056	602.452	1.20236
AI593442	0.00236285	402.245	637.671	1.58528
Homer2	0.00238609	432.4	548.961	1.26957
Pcdh9	0.0024127	1396.96	1673.07	1.19765
Prr18	0.00246428	598.155	727.348	1.21599
S1pr5	0.00246428	91.1299	128.995	1.4155
Ctxn3	0.00247205	35.337	63.546	1.79828
Cdkl5	0.00249845	379.208	645.737	1.70286
Ppp2r2c	0.00253631	2943.78	3420.62	1.16198
Atf4	0.00266969	956.807	1122.55	1.17322
Cerk	0.00277377	213.878	291.746	1.36408
Gss	0.00290021	51.1511	81.039	1.5843
Gjc2	0.00296976	199.629	279.856	1.40188
Trp53inp2	0.00315132	404.239	499.053	1.23455
Ddr1	0.003212	658.999	804.73	1.22114
Syt9	0.003212	200.656	279.191	1.39139
Cables2	0.003212	68.8805	103.204	1.4983
Kitl	0.00321427	138.968	309.67	2.22836
Kcnk1	0.00332691	276.977	348.808	1.25934
Dagla	0.00332691	125.238	188.742	1.50707
Gjb1	0.00335695	142.517	192.822	1.35298
Synj2	0.00335695	54.1613	86.0151	1.58813
Plekhg1	0.00335695	209.881	577.819	2.75307
Extl3	0.00339166	381.299	472.401	1.23893
Zbtb7a	0.00340502	1345.14	1560.24	1.15991
Rnf165	0.00340502	402.418	517.16	1.28513
Trpc3	0.00345814	49.1025	89.3435	1.81953
Scn1b	0.00345962	1224.65	1798.91	1.46892
Pogk	0.00359947	251.538	316.405	1.25788
Cacna1g	0.00365656	276.917	387.444	1.39914
Gpr37	0.003712	347.533	450.265	1.2956
Mgst3	0.003712	243.255	346.986	1.42643
Diras2	0.00389635	338.168	447.532	1.3234
Chn2	0.00393727	310.902	389.128	1.25161
Paqr8	0.0042316	693.984	853.242	1.22948
Zbtb7b	0.0042316	50.0766	82.9411	1.65629
Tln2	0.00434752	609.873	768.027	1.25932
Tlcd4	0.00439499	114.656	168.419	1.4689
Rcsd1	0.00451457	43.5999	76.1362	1.74625
Atp1a2	0.00452347	8471.97	9662.18	1.14049
Rnf130	0.00461645	505.709	603.802	1.19397
Ptprd	0.00462419	1324.07	1532.64	1.15752
Epn3	0.00472864	25.1209	50.751	2.02027
Ctnnd2	0.00478107	1152.85	1350.73	1.17164
Prkcd	0.00481959	193.697	785.818	4.05694
Opn3	0.00494367	57.9117	85.6046	1.47819
Oxr1	0.00500651	621.354	811.602	1.30618
Sprn	0.00501557	120.289	173.786	1.44473
Foxo3	0.00509966	160.062	210.965	1.31803
Man1a2	0.00520681	694.856	826.461	1.1894
Zfp91	0.00521219	461.062	556.813	1.20767
Ppp1r14a	0.00541581	205.711	269.916	1.31211
Brsk1	0.00554174	691.677	817.663	1.18215
Dusp3	0.00562056	510.444	616.628	1.20802
Slc6a9	0.00573329	525.778	625.626	1.18991
Elovl7	0.00581325	63.3633	95.228	1.50289
Synpo2	0.00585336	137.698	372.433	2.70471
Stxbp6	0.00599834	235.228	378.504	1.60909
Septin6	0.00601918	610.286	713.697	1.16945
Zfp385b	0.00601918	149.828	203.773	1.36004
Slitrk6	0.00602003	55.4382	96.9209	1.74827
Wwp1	0.00602436	177.795	235.396	1.32397
Gfod1	0.00612302	225.607	295.21	1.30851
Tspan9	0.00612302	82.719	120.504	1.45679
Enho	0.00615975	560.472	660.849	1.17909
Mcu	0.00616453	339.878	444.56	1.308
Mog	0.00617064	330.44	415.22	1.25657
Ptpn3	0.00617064	104.248	244.141	2.34192
Grm4	0.00621827	288.048	489.392	1.69899
Cyp4f15	0.00627483	46.9186	75.9547	1.61886
Cit	0.00634255	1632.13	2634.56	1.61418
Trnp1	0.00647534	348.451	555.54	1.59431
Aplp2	0.00649683	2532.12	2949.38	1.16479
Rims4	0.00651807	644.861	777.013	1.20493
Fam81a	0.00658571	342.6	429.463	1.25354
Prkch	0.00670444	39.4236	75.5076	1.91529
Tmem163	0.00674128	286.822	359.702	1.25409
Mxd4	0.00700071	550.937	698.455	1.26776
Pacsin1	0.00715171	2409.98	2785.85	1.15596
Rab33a	0.00715441	80.4941	114.34	1.42047
Nek7	0.00720184	239.169	314.492	1.31494
Smim13	0.007354	451.529	574.339	1.27199
Tubb3	0.00744417	1971.08	2291.34	1.16248
Pcsk2	0.00746886	1303.68	1619.78	1.24246
Rasgrp1	0.00746886	227.652	481.029	2.113
Tprn	0.00757045	81.6331	119.652	1.46573
Frrs1l	0.00760971	2072.62	2374.87	1.14583
Shank2	0.00773774	132.562	182.509	1.37679
Gdf11	0.00782978	152.626	217.602	1.42572
Cox7a2	0.00790621	1995.45	2250.66	1.1279
Acsl3	0.00790621	1862.16	2127.67	1.14258
Itpr1	0.00790621	430.453	536.984	1.24749
Paqr4	0.00823522	326.481	402.199	1.23192
Bhlhe40	0.00851751	212.626	271.14	1.2752
Chst2	0.00851752	465.267	573.905	1.2335
Rph3a	0.00857991	1352.93	1586.03	1.17229
Insyn1	0.00880606	319.051	410.039	1.28518
Tnnt1	0.00913699	94.4692	286.026	3.02772
Bbln	0.0092128	242.294	309.279	1.27646
Mb21d2	0.00933155	137.379	189.662	1.38057
Grm2	0.00965329	90.4957	131.625	1.45449
Pex5l	0.00984436	406.359	514.972	1.26728
Arhgef2	0.00984436	232.193	303.624	1.30763
Cbx1	0.00985386	685.85	803.595	1.17168
Nrxn1	0.0101153	3423.52	3953.68	1.15486
Kcnip3	0.0102545	291.892	357.683	1.2254
Tmem160	0.0107332	303.259	389.646	1.28486
Nptn	0.0108802	1557.27	1779.09	1.14244
Lhfp	0.0108802	86.5964	128.514	1.48406
Tcf7l2	0.0108802	1366.68	2898.04	2.12049
Prox1	0.0113504	582.317	896.746	1.53996
Glrb	0.0113906	455.558	561.02	1.2315
Cntn4	0.0115236	107.311	148.378	1.38268
Rgs5	0.0115391	349.926	431.95	1.2344
Prkg2	0.0115391	113.929	156.82	1.37648
Spock1	0.011577	1183.89	1359.16	1.14805
Nat8l	0.0115949	1191.58	1381.1	1.15905
Fign	0.0115949	167.858	231.808	1.38098
Serpinb1a	0.011622	72.9332	107.082	1.46821
Pygm	0.0116926	295.26	380.841	1.28985
Chm	0.0117886	157.427	217.285	1.38022
Ramp3	0.0120085	324.262	951.865	2.93548
Olfm1	0.0120589	1468.17	1743.11	1.18726
Mturn	0.0120589	411.997	540.425	1.31172
Ndnf	0.012172	36.5888	61.3106	1.67567
Cacna2d3	0.0121736	188.858	246.48	1.30511
Spock3	0.0121752	615.34	765.737	1.24441
Srpk2	0.0125247	1669.21	1909.12	1.14373
Vmp1	0.0125726	327.033	390.685	1.19464
Arl3	0.0128345	1276.83	1460.75	1.14404
Sptan1	0.0128345	1494.03	1720.26	1.15142
Arhgap44	0.0128345	292.298	370.024	1.26591
Fam53b	0.0128345	91.7523	124.728	1.3594
Hsd17b7	0.012875	109.732	159.956	1.45769
Timp3	0.0129375	1117.96	1308.91	1.1708
Coro2b	0.0133306	474.665	591.096	1.24529
1700019D03Rik	0.0136042	29.6803	56.5455	1.90515
Ina	0.0136114	2099.89	2385.73	1.13612
Pgm2l1	0.0136114	1101.72	1309.05	1.18818
Gpr158	0.0136635	202.527	268.661	1.32655
Apc	0.0141808	1055.36	1248.67	1.18317
Tmem25	0.0141808	149.068	199.842	1.34061
Fgf9	0.0142175	173.175	225.349	1.30128
Gramd1b	0.0143482	587.291	692.763	1.17959
Pacs2	0.0143595	400.484	485.158	1.21143
Dbndd1	0.0144352	130.454	171.518	1.31478
A2ml1	0.0145376	142.841	186.448	1.30528
Eif3j1	0.0145394	269.604	331.88	1.23099
Slc36a1	0.0146592	255.905	313.304	1.2243
Ptpn5	0.0146592	431.55	536.728	1.24372
Mthfd1l	0.0148489	65.6505	92.849	1.41429
Ahcyl1	0.0150593	1294.15	1476.15	1.14063
Cox6a1	0.0151567	2514.63	2972.69	1.18216
Adap1	0.0151567	342.817	413.861	1.20724
Adgrl4	0.0152661	98.3881	137.643	1.39898
Cdk19	0.0153104	291.849	362.746	1.24292
Trim37	0.0153664	1452.46	1680.92	1.1573
Acot7	0.0154201	1892.66	2149.46	1.13568
Tmem151a	0.0155483	305.316	381.182	1.24848
Il1rap	0.0156296	67.0046	100.438	1.49897
Cenpb	0.0158979	215.329	267.372	1.24169
Ank	0.0160536	688.511	806.329	1.17112
Atp5b	0.0161287	2931.6	3324.37	1.13398
Dlc1	0.0161287	390.142	504.238	1.29245
Osbp2	0.016146	462.038	607.884	1.31566
Slc1a2	0.0163337	6614.66	7463.1	1.12827
Shank3	0.0163337	132.35	258.786	1.95531
Car7	0.0164657	31.6523	55.3829	1.74973
Rbfox1	0.0165269	777.054	928.35	1.1947
Aqp4	0.0167053	352.319	442.191	1.25509
Peak1	0.0168481	160.924	221.426	1.37596
Fth1	0.0172059	7736.21	9093.86	1.17549
Fgfr2	0.0174446	200.206	256.902	1.28319
Fam222a	0.0178866	67.8813	96.3586	1.41952
Ociad2	0.0179337	491.921	633.646	1.28811
Map4k4	0.0179504	1118.7	1275.04	1.13975
Bmerb1	0.018046	917.32	1072.72	1.1694
Rtf2	0.0181134	252.748	322.949	1.27775
Eif5a2	0.0181134	97.0545	131.169	1.3515
Nab1	0.0181758	143.913	188.124	1.3072
Sh3d19	0.0181799	52.7492	107.503	2.03801
Elavl2	0.0182531	1836.63	2089.67	1.13778
Nr3c1	0.0182531	434.059	530.566	1.22234
Rgs7	0.0183387	384.042	483.811	1.25979
Lrrtm1	0.0184774	356.149	532.886	1.49624
Fndc4	0.018519	263.714	329.1	1.24794
Map1a	0.0187499	6507.15	7324.68	1.12564
Ncs1	0.0187499	925.353	1065.13	1.15105
Zbtb4	0.0187499	821.238	947.368	1.15358
Clip3	0.0188309	2298.68	2633.32	1.14558
Kcna4	0.0188622	82.3862	120.126	1.45808
Tmem151b	0.0189055	445.595	533.941	1.19827
Cds1	0.0189105	244.203	309.449	1.26718
Cyp46a1	0.0194391	444.112	550.575	1.23972
Gatm	0.0196497	397.188	516.866	1.30131
Dnm3	0.0197699	1311.84	1494.75	1.13944
Ildr2	0.0197905	1019.85	1520.3	1.49071
D17H6S53E	0.0197905	40.5903	62.5473	1.54094
Stum	0.0197905	170.949	314.77	1.84131
Tpm2	0.0198051	31.4493	50.7213	1.61279
Pde1b	0.0199557	493.054	596.63	1.21007
Pkp4	0.0200615	1332.48	1521.19	1.14162
Arpc3	0.0202004	666.121	786.529	1.18076
Zfp804a	0.0205914	176.972	284.966	1.61024
Ankrd40	0.0206415	532.949	624.783	1.17231
Adgrl1	0.0207793	3582.32	4027.75	1.12434
Myo5a	0.0208916	1477	1732.23	1.1728
Adora1	0.0209049	695.763	855.409	1.22945
Pllp	0.021089	521.871	634.544	1.2159
Shox2	0.0212923	273.028	743.407	2.72283
Gde1	0.0212966	596.338	711.379	1.19291
Thy1	0.0213729	2225.75	2613.59	1.17425
Ap2b1	0.0219656	1605.73	1867.09	1.16277
Mcf2	0.0220763	40.3183	63.6601	1.57894
Epha7	0.0222089	141.711	196.736	1.38829
Fkbp1b	0.0226111	77.6818	104.964	1.3512
Ppargc1a	0.0230137	357.654	423.826	1.18502
Plekhb1	0.0241504	1264.43	1446.98	1.14437
Gm715	0.024156	38.2038	61.8148	1.61803
Klk6	0.0241999	35.8202	55.9557	1.56213
Rab10	0.0244148	857.73	1004.06	1.1706
Ptpn1	0.0244148	262.706	318.364	1.21186
Rnf6	0.0245148	444.039	532.631	1.19951
Nrep	0.0245148	216.393	275.141	1.27149
Ddx41	0.0247254	92.6967	124.682	1.34505
Phldb1	0.0252938	370.746	440.763	1.18885
Kndc1	0.0253217	432.453	516.719	1.19486
Slc16a1	0.0254867	185.791	234.001	1.25948
Nudt4	0.0273126	467.425	553.028	1.18314
Igsf9b	0.0282206	317.551	395.454	1.24533
Srgap1	0.0282216	415.733	495.063	1.19082
Rab40c	0.0282666	156.286	208.882	1.33654
Tigar	0.0282913	98.0028	129.228	1.31861
C1qtnf4	0.0292419	182.487	238.098	1.30474
Elavl3	0.029724	2756.16	3040.63	1.10321
Stk39	0.029724	484.519	574.613	1.18595
Nans	0.029724	87.5492	116.804	1.33415
Kcnj10	0.0300818	714.026	828.813	1.16076
Fbxw7	0.0302492	1161.56	1323.86	1.13972
Sestd1	0.0303183	117.882	159.952	1.35688
Gabbr1	0.0311529	3435.77	3847.99	1.11998
Fez2	0.0316306	208.244	262.825	1.2621
B230217C12Rik	0.0324485	307.526	379.913	1.23539
Eml1	0.0330274	149.926	195.873	1.30647
Map6d1	0.0330612	110.953	155.059	1.39752
Kcnab1	0.0333351	80.9365	113.963	1.40806
Ano4	0.0333351	57.6446	81.2608	1.40969
Snrk	0.0333713	405.947	484.941	1.19459
Mpc2	0.0336749	534.976	625.919	1.16999
Marchf2	0.0342551	334.635	398.257	1.19012
Wsb2	0.0343187	424.686	509.775	1.20036
Ank1	0.0344717	197.299	247.319	1.25352
Adra1b	0.0346454	222.42	389.954	1.75323
Zbtb38	0.0348811	471.008	565.271	1.20013
Parp1	0.0348811	186.493	238.983	1.28146
Hivep3	0.0350037	303.524	379.654	1.25082
Slc25a37	0.0350037	114.849	154.938	1.34905
Afap1	0.0352976	93.9045	127.279	1.35541
Nceh1	0.0354033	625.863	723.732	1.15637
Hs3st1	0.0354033	63.5103	88.67	1.39615
Bend6	0.0358873	1646.48	1826.49	1.10933
Col25a1	0.0365385	268.284	347.185	1.29409
Camta2	0.0370273	317.953	380.572	1.19695
Esrrg	0.0370273	72.5833	99.3655	1.36899
Rorb	0.0370871	727.827	884.013	1.21459
Syt2	0.0376667	269.28	335.711	1.2467
Ppp2r5b	0.0377263	382.731	461.858	1.20674
Akap13	0.0377263	151.545	193.801	1.27883
Rapgef4	0.0379718	295.222	356.132	1.20632
Tsc22d3	0.0381584	385.324	452.412	1.17411
Diras1	0.0382994	220.008	271.377	1.23349
Tnfaip6	0.0383474	78.2505	108.316	1.38422
Cpne4	0.0391494	184.967	245.194	1.32561
Iffo1	0.0391494	93.7138	126.512	1.34998
Runx1t1	0.039259	486.022	575.175	1.18343
Abhd12b	0.0396678	20.8572	86.5586	4.15006
Ndufb9	0.0397597	1115.32	1265.21	1.13439
Cnih3	0.039878	69.6547	96.6116	1.38701
Ilrun	0.0400219	1099.66	1283.9	1.16755
mt-Co1	0.0401402	15292.4	16938.8	1.10766
Tsga10	0.0401402	58.446	82.9256	1.41884
Atpaf1	0.0411742	97.7916	130.831	1.33786
Sgpp2	0.041572	103.769	145.725	1.40432
Rnf141	0.0416185	564.443	675.462	1.19669
Otud7a	0.0417314	73.1063	100.004	1.36792
Flt3	0.0417314	47.8554	70.3118	1.46926
Hr	0.0417527	99.1764	138.333	1.39481
Tuba4a	0.0422159	2441.29	2735.31	1.12044
Foxp1	0.0423021	709.089	990.527	1.3969
Cdk14	0.0423461	1028.13	1227.93	1.19433
Gpr137	0.0425261	357.804	437.388	1.22242
Adgrf5	0.0425261	121.202	157.395	1.29862
Shisa6	0.042634	32.7583	56.5807	1.72722
Etl4	0.0427157	131.683	177.99	1.35166
Sv2b	0.0428961	321.043	396.049	1.23363
Myo1d	0.0430786	63.5212	86.2107	1.35719
Rcan2	0.0440762	1097.56	1234.42	1.12469
Cd59a	0.0444498	147.392	195.605	1.32711
Cxxc5	0.0445559	407.471	480.612	1.1795
Kcnj12	0.0445559	41.6523	66.3568	1.59311
Septin7	0.0445845	2456.46	2789.38	1.13553
Klf13	0.0445863	929.8	1106.59	1.19013
Cox4i1	0.0448305	2429.71	2660.3	1.0949
Slc25a3	0.0450788	1898.93	2100.91	1.10636
Olig1	0.0460531	855.607	987.357	1.15398
Rap1gap	0.0466586	415.906	493.161	1.18575
Rhob	0.0471423	1028.91	1206.71	1.17281
Zcchc24	0.0471423	364.994	432.318	1.18445
Ctnnb1	0.0477381	2434.8	2680.18	1.10078
Cpe	0.0483532	6002.75	6720.07	1.1195
Epha10	0.0484591	114.214	145.076	1.27022
Daam2	0.0487699	170.326	218.386	1.28217
Vdac1	0.0490447	2431.72	2732.2	1.12357
Kalrn	0.0490447	396.649	483.027	1.21777
Got1	0.0494111	1807.64	2056.08	1.13744
Endou	0.0496609	17.1768	51.2818	2.98552
Sema6b	0.0500371	296.152	347.288	1.17267
Necab2	0.050121	150.162	196.991	1.31186
Celf2	0.0502431	2238.46	2565.47	1.14609
